# Supplementary material for: Model-based clustering of DNA methylation array data: a recursive-partitioning algorithm for high-dimensional data arising as a mixture of beta distributions
Source: BMC Bioinformatics. 2008 Sep 9;9:365. doi: 10.1186/1471-2105-9-365 (PMC2553421; doi:10.1186/1471-2105-9-365)
Supplement: Additional file 2 — RPMM Software Public Release 1-1. Compressed folder containing R code with examples on simulated data. [file 1471-2105-9-365-S2.zip]

Archive with 3 entries (3 files):
- ABsim1.RData
- betaRPMMExample.txt
- betaRPMM.R
