# Supplementary material for: Model-based clustering of DNA methylation array data: a recursive-partitioning algorithm for high-dimensional data arising as a mixture of beta distributions
Source: BMC Bioinformatics. 2008 Sep 9;9:365. doi: 10.1186/1471-2105-9-365 (PMC2553421; doi:10.1186/1471-2105-9-365)
Supplement: Additional file 2 — RPMM Software Public Release 1-1. Compressed folder containing R code with examples on simulated data. [file 1471-2105-9-365-S2.zip › betaRPMMExample.txt]

########################################################################################
#  EXAMPLE FOR USING betaRPMM SOFTWARE
#  
#  Houseman, Christensen, et al. (2008)
#    
#  AUTHOR:  E. Andres Houseman, Sc.D.
#  CREATED:        June, 2008
#  LAST MODIFIED:  July, 2008
#
########################################################################################

# SIMULATION DEFINITIONS

simSet1 <- function(){
  #Corresponds to Case I in the manuscript
  load("ABsim1.RData")
  list(A=A,B=B,eta=rep(1,5)/5) 
}

simSet2 <- function(LL=10){

  #Corresponds to Case II in the paper
  eta <- c(.2,.3,.2,.3)

  a1 <- rgamma(LL,10,10)
  b1 <- rgamma(LL,10,10)

  a2 <- rgamma(LL,400,10)
  b2 <- rgamma(LL,100,10)

  a3 <- rgamma(LL,100,10)
  b3 <- rgamma(LL,400,10)

  a4 <- rgamma(LL,100,1)
  b4 <- rgamma(LL,250,1)

  a0 <- c(rep(100,60), rep(1,60), rep(50,60))
  b0 <- c(rep(1,60), rep(100,60), rep(50,60))

  A <- list(c(a1,a2,a0),c(a2,a3,a0),c(a3,a4,a0),c(a4,a1,a0))
  B <- list(c(b1,b2,b0),c(b2,b3,b0),c(b3,b4,b0),c(b4,b1,b0))
  list(A=A,B=B,eta=eta)
}

########

# CREATE DATA SET

#simParms <- simSet1()  # Case I
simParms <- simSet2()  # Case II

N <- 100
K <- length(simParms$eta)
L <- length(simParms$A[[1]])

actualC <- sample(1:K,N,replace=TRUE,prob=simParms$eta)
Y <- matrix(0,N,L)
for(i in 1:N){
  Y[i,] <- rbeta(L,simParms$A[[actualC[i]]],simParms$B[[actualC[i]]]) 
}

# View simulated data

ordi <- hclust(dist(Y),method="average")$order
ordj <- hclust(dist(t(Y)),method="average")$order
image(t(Y)[ordj,ordi], 
  xaxt="n", yaxt="n",
  col=colorRampPalette(c("green","black","red"),space="Lab")(128)
)

########

# FIT RPMM MODEL

# Note:  you may see messages such as "Error in optim(logab, betaObjf, ..."
# This means that the algorithm has reached a node that is too small to fit,
#  and will automatically terminate splitting *at that node*.
# In other words, you should not worry about this message.

source("betaRPMM.R")

J <- c(10, 25, 50, 100)
nJ <- length(J)
mmfits <- list()
bic1 <- bic2 <- numeric(nJ)

for(j in 1:nJ){
  cat(J[j],"\n")

  Jselect <- order(apply(Y,2,sd),decreasing=TRUE)[1:J[j]]
  mmfits[[j]] <- blcTree(Y[,Jselect], verbose=0)

  # Print object summary
  print(mmfits[[j]])

  # Plot object profile    
  plot(mmfits[[j]]) ; title(J[j])


  # Augmented BIC
  bic1[j] <- blcTreeOverallBIC(mmfits[[j]])  #BIC on selected loci
  bic2[j] <- betaEstMultiple(Y[,-Jselect])$bic  #BIC on unselected loci

  cat("Augmented BIC = ", bic1[j]+bic2[j],"\n") 

  # Compare classification to truth
  cat("\nCross classification of true classes with estimated classes\n")
  estC <- apply(blcTreeLeafMatrix(mmfits[[j]]),1,which.max)
  print(table(actualC,estC))
  cat("\n")
}


########

# FIT USING THE STANDARD APPROACH (assuming the correct number of classes)

stdfits <- list()

bic3 <- numeric(nJ)
for(j in 1:nJ){
  cat(J[j],"\n")

  Jselect <- order(apply(Y,2,sd),decreasing=TRUE)[1:J[j]]

  initw <- fanny(Y[,Jselect], K, memb.exp=2)$membership

  fit0 <- try(blc(Y[,Jselect], initw, verbose=FALSE))
  if(inherits(fit0,"try-error")) fit0 <- list(llike=Inf)

  for(l in 1:3){
    initw <- matrix(rgamma(N*K,1),N,K)
    initw <- (1/apply(initw,1,sum)) * initw
    try({
      fit1 <- blc(Y[,Jselect], initw, verbose=FALSE)
      if(fit1$llike>fit0$llike){
         fit0 <- fit1
      }
    })
  }

  stdfits[[j]] <- fit0
  bic3[[j]] <- log(N)*(2*K*J[[j]] + 3) - 2*fit0$llike #BIC on selected loci
}

#Compare bic's for mixture model fits:

cbind(J, RPMM=bic1, Standard=bic3)
