# Supplementary material for: Model-based clustering of DNA methylation array data: a recursive-partitioning algorithm for high-dimensional data arising as a mixture of beta distributions
Source: BMC Bioinformatics. 2008 Sep 9;9:365. doi: 10.1186/1471-2105-9-365 (PMC2553421; doi:10.1186/1471-2105-9-365)
Supplement: Additional file 2 — RPMM Software Public Release 1-1. Compressed folder containing R code with examples on simulated data. [file 1471-2105-9-365-S2.zip › betaRPMM.R]

########################################################################################
#  betaRPMM - Recursively Partitioned Mixture Model for Beta Mixtures
#    
#  AUTHOR:  E. Andres Houseman, Sc.D.
#  CREATED:        January, 2008
#  LAST MODIFIED:  August, 2008
#
########################################################################################

# Required library
library(cluster)

########################################################################################
# FUNCTION:  blcTree
#    Performs beta latent class modeling using 
#    recursively-partitioned mixture model
#
# ARGUMENTS:
#    x:              Data matrix (n x j) on which to perform clustering
#                    Missing values are currently not supported
#    initFunctions:  Function of type "blcInitialize..." for initializing
#                    latent class model.  See blcInitializeFanny() for an
#                    example of arguments and return values
#    weight:         Weight corresponding to the indices passed (see "index").
#                    Defaults to 1 for all indices
#    index:          Row indices of data matrix to include.
#                    Defaults to all (1 to n).
#    wthresh:        Weight threshold for filtering data to children.
#                    Indices having weight less than this value will not be
#                    passed to children nodes.  Default=1E-8.
#    maxlevel:       Maximum depth to recurse.  Default=Inf.
#    verbose:        Level of verbosity.  Default=2 (too much).  0 for quiet.
#    nthresh:        Total weight in node required for node to be a candidate
#                    for splitting.  Nodes with weight less than this value
#                    will never split.  Defaults to 5.
#    ICL:            Boolean:  use ICL-BIC (i.e. consider entropy in BIC)?
#                              See Ji et al. (2005) for definition of ICL-BIC
#    env:            Object of class "blcTree" to store tree data.
#                    Defaults to a new object.  USER SHOULD NOT SET THIS.
#    nodename:       Name of object that will reprsent node in tree data object.
#                    Defaults to "root".  USER SHOULD NOT SET THIS.
#    level:          Current level.  Defaults to 0.  USER SHUOLD NOT SET THIS.
#    unsplit:        Latent class parameters from parent, to store in current node.
#                    Defaults to NULL for root.  This is used in plotting functions.
#                    USER SHOULD NOT SET THIS.
#
# RETURNS:   Object of class "blcTree"
#
# NOTES:
#   The class "blcTree" is currently implemented as an environment object with
#   nodes represented flatly, with name indicating positition in hierarchy
#   (e.g. "rLLR" = "right child of left child of left child of root")
#   This implementation is to make certain plotting and update functions simpler
#   than would be required if the data were stored in a more natural "list of list"
#   format.
#
#   The following error may appear during the course of the algorithm:
#      Error in optim(logab, betaObjf, ydata = y, wdata = w, weights = weights,  : 
#           non-finite value supplied by optim
#   This is merely an indication that the node being split is too small, in which case
#      the splitting will terminate at that node; in other words, it is nothing 
#      to worry about.
#
########################################################################################

blcTree <- function(x, initFunctions=list(blcInitializeSplitFanny()),
  weight=NULL, index=NULL, wthresh=1E-8, ICL=FALSE, nodename="root", 
  maxlevel=Inf, verbose=2, nthresh=5, 
  level=0, env=NULL, unsplit=NULL){

  n <- dim(x)[1]
  if(is.null(env)) env <- new.env()
  if(is.null(weight)) weight <- rep(1,n)
  if(is.null(index)) index <- 1:n

  if(verbose>0) print(nodename)  

  node <- blcSplit(x, initFunctions, weight, index, 
     wthresh, ICL, verbose=verbose, nthresh=nthresh)
  
  node$unsplit <- unsplit
  node$split <- (node$split & (level<maxlevel))

  env[[nodename]] <- node

  if(node$split){
     if(nodename=="root") nodename <- "r"
     nodeleft <- paste(nodename,"L",sep="")
     noderight <- paste(nodename,"R",sep="")

     blcTree(node$x, initFunctions, node$ww[,1], node$index, wthresh, ICL,
        env=env, nodename=nodeleft, level=level+1, maxlevel=maxlevel, 
        verbose=verbose, nthresh=nthresh, 
        unsplit=list(a=node$lco$a[1,],b=node$lco$b[1,]))
     blcTree(node$x, initFunctions, node$ww[,2], node$index, wthresh, ICL,
        env=env, nodename=noderight, level=level+1, maxlevel=maxlevel, 
        verbose=verbose, nthresh=nthresh,
        unsplit=list(a=node$lco$a[2,],b=node$lco$b[2,]))
  }

  class(env) <- "blcTree"
  env
}

########################################################################################
# FUNCTION:  print.blcTree
#    Print method for objects of type blcTree
#
# ARGUMENTS:
#    tr:  Object to print
########################################################################################

print.blcTree <- function(tr){
  cat("Recursively partitioned beta mixture model:")
  cat("\t",length(objects(tr)),"nodes, ")
  trms <- unlist(blcTreeApply(tr,function(u) 1, terminalOnly=TRUE))
  if(length(trms)>0) trms <- sum(trms)
  else trms <- 0
  cat(trms, "terminal nodes.\n")
}

########################################################################################
# FUNCTION:  plot.blcTree
#    Plot method for objects of type blcTree
#       Plots profiles of terminal nodes in color.
#
# ARGUMENTS:
#    env:       Object to print
#    method:    "weight" or "binary"
#      "weight":  width of column represents weight in node
#      "binary":  width of column represents depth of node (narrower=>deeper)
#    palette:   Color palette.  Defaults to green-black-red.
#    xorder:    Order of variables (can be useful for constant ordering across plots)
#       Defaults to ordering by hierarchical clustering (Euc. metric, average linkage).
#    dimensions:  Dimensions of source data to show.  Defaults to all.  Useful for subsets.
#    labelType:  "LR" or "01".
#
########################################################################################

plot.blcTree <- function(env, start="r", method="weight",
  palette=colorRampPalette(c("blue","black","yellow"),space="Lab")(128),
  divcol="red",
  xorder=NULL,
  dimensions=NULL,
  labelType="LR"){

  start2 <- ifelse(start=="r","root",start)

  xdat <- env[[start2]]$x
  if(is.null(dimensions)) dimensions <- 1:(dim(xdat)[2])
  if(is.null(xorder)) xorder <- hclust(dist(t(xdat[,dimensions])),method="average")$order

  nodes <- setdiff(objects(env),"root")
  levs <- max(sapply(nodes,nchar))-nchar(start)
  offset <- nchar(start)
  
  K <- length(dimensions)

  if(method=="binary") {
    QQ <- levs-offset+1
    QQ2 <- 2^QQ
    image(0:QQ2,0:K,matrix(0,QQ2,K),xlab="",ylab="",xaxt="n",yaxt="n",col="white")

    placement <- function(s,tree){
      Q <- levs
      y <- strsplit(gsub("R","1",gsub("L","0",s)),"")[[1]][-(1:offset)]
      if(length(y)<Q) y <- c(y,rep("0",Q-length(y)))
      sum(as.numeric(y)*2^(levs:1-1))
    }

    places <- c(unlist(blcTreeApply(env,placement,asObject=FALSE,terminalOnly=TRUE)),QQ2)
    nmplaces <- names(places) 
  }

  else if(method=="weight") {

    placement <- function(s,tree){
      sum(s$weight)
    }

    places <- c(0, unlist(blcTreeApply(env,placement,terminalOnly=TRUE)))
    QQ2 <- round(sum(places),0)

    places <- cumsum(places)
    nmplaces <- names(places)[-1] 
    image(0:QQ2,0:K,matrix(0,QQ2,K),xlab="",ylab="",xaxt="n",yaxt="n",col="white")
    #print(places)  
  }

  ncol <- length(palette)
  nplaces <- length(places)-1
  lpos <- rep(NA,nplaces)
  for(i in 1:nplaces){
    x0 <- places[i]
    x1 <- places[i+1]
    muo <- env[[nmplaces[i]]]$unsplit
    mu <- (muo$a/(muo$a+muo$b))[dimensions][xorder]
    for(k in 1:K){
      rect(x0,k-1,x1,k,border=-1,density=-1,col=palette[ceiling(mu[k]*ncol)])
      lpos[i] <- (x0+x1)/2
    }
    abline(v=x1,col=divcol,lwd=2)
  }
  if(labelType=="LR") labs <- gsub("^r","",nmplaces[1:nplaces])
  else {
    labs <- gsub("^r","",nmplaces[1:nplaces])
    labs <- gsub("L","0",labs)
    labs <- gsub("R","1",labs)
  }

  axis(1,lpos,labs,las=2)

  invisible(xorder)
}

########################################################################################
# FUNCTION:  plotTree.blcTree
#    Alternate plot method for objects of type blcTree:  plots tree.
#
# ARGUMENTS:
#    env:       Object to print
#    start:     Node to start.  Default="r" for "root".
#               Use is deprecated, subsumed by passing the result of "blcSubTree"
#    labelFunction:  Function for generating node labels.  See example.
#    labelAllNodes:  TRUE=All nodes will be labeled; FALSE=Terminal nodes only.
#    labelDigits:    ****TO DO****
#    ...:    ****TO DO****
#
########################################################################################

plotTree.blcTree <- function(env,start="r",labelFunction=NULL,
  buff=4,cex=0.9,square=TRUE,labelAllNodes=FALSE,labelDigits=1,...){
  nodes <- setdiff(objects(env),"root")
  levs <- max(sapply(nodes,nchar))-nchar(start)
  levs2 <- 2^levs
  offset <- max(nchar(start)-1,1)
  plot(c(1,2^levs)/(2^levs+1),c(1-buff,levs),type="n",xlab="",ylab="",xaxt="n",yaxt="n")

  placement <- function(s){
     Q <- nchar(s)-offset
     y <- as.numeric(strsplit(gsub("R","1",gsub("L","0",s)),"")[[1]][-(1:offset)])
     xpos <- (1+sum((2^(Q:1-1))*y))/(2^Q+1)
     c(xpos,levs-Q)
  }

  if(is.null(labelFunction)) label <- function(s)s
  else label <- function(s) {
    x <- labelFunction(env[[s]],digits=labelDigits,...)
    if(!is.null(names(x))) 
      x <- paste(paste(names(x),x,sep="="),collapse=",")
    else x <- round(x,labelDigits)
    x   
  }

  pos1 <- placement(start)
  points(pos1[1],pos1[2],pch=19)
  if(labelAllNodes) 
    text(pos1[1],pos1[2],label(ifelse(start=="r","root",start)),srt=90,adj=1,cex=cex)

  f <- function(nn,prnt){

    if(!(nn=="r"|nn==start)) {
      pos1 <- placement(prnt)
      pos2 <- placement(nn)

      if(square){
         lines(c(pos1[1],pos2[1]), c(pos1[2],pos1[2]))
         lines(c(pos2[1],pos2[1]), c(pos1[2],pos2[2]))
      }
      else {
         lines(c(pos1[1],pos2[1]), c(pos1[2],pos2[2]))
         if(env[[nn]]$split) points(pos2[1],pos2[2],pch=19)
      }

      if(!env[[nn]]$split){
         text(pos2[1],pos2[2],label(nn),srt=90,adj=1,cex=cex)
         return()
      } 
      else if(labelAllNodes) text(pos2[1],pos2[2],label(nn),srt=90,adj=1,cex=cex)
    }

    f(paste(nn,"L",sep=""),nn)
    f(paste(nn,"R",sep=""),nn)

  }
  f(start,gsub("[[:alpha:]]$","",start))
}

########################################################################################
# FUNCTION:  blcSubTree
#    Subsets a "blcTree" object, i.e. considers the tree whose root is a given node.
#
# ARGUMENTS:
#    tr:  "blcTree" object to subset
#    node:  Name of node to make root.
#
# RETURNS:   A "blcTree" object whose root is the given node of "tr"
#
# NOTES:
#    This function creates a copy of the data
#
########################################################################################

blcSubTree <- function(tr, node){
  nodeExp <- paste("^",node,sep="")
  os <- objects(tr)[grep(nodeExp,objects(tr))]
  os2 <- gsub(nodeExp,"r",os)
  os2[os2=="r"] <- "root"

  tr2 <- new.env()
  class(tr2) <- "blcTree"
  for (i in 1:length(os)) tr2[[os2[i]]] <- tr[[os[i]]]
  tr2
}

########################################################################################
# FUNCTION:  blcTreeApply
#    Applies a function to every [terminal] node in a blcTree object
#
# ARGUMENTS:
#    tr:           "blcTree" object to recurse.
#    f:            Function to apply at every node.
#    start:        Starting node.  Default="root".
#    terminalOnly: TRUE=only terminal nodes, FALSE=all nodes.
#    asObject:     TRUE="f" accepts node as object
#                  FALSE="f" accepts node by node name and blcTree object, f(nn,tr)
#                     The latter is useful for certain operations requiring knowledge
#                     of tree depth.
#    ...           Additional arguments to pass to "f"
#
# RETURNS:   A list of results; names of elements are names of nodes.
#
# NOTES:
#
########################################################################################

blcTreeApply <- function(tr,f,start="root",terminalOnly=FALSE,asObject=TRUE,...){
  env <- new.env()
  env$result <- list()
  env$nodename <- character(0)
  env$n <- 0

  recurse <- function(nn){
    if(tr[[nn]]$split){
      if(!terminalOnly) {
        env$n <- env$n+1
        if(asObject)  env$result[[env$n]] <- f(tr[[nn]],...) 
        else  env$result[[env$n]] <- f(nn,tree=tr,...) 
        env$nodename[env$n] <- nn 
      }   
      recurse(paste(ifelse(nn=="root","r",nn),"L",sep=""))
      recurse(paste(ifelse(nn=="root","r",nn),"R",sep=""))
    }
    else {
      env$n <- env$n+1
      if(asObject) env$result[[env$n]] <- f(tr[[nn]],...) 
      else  env$result[[env$n]] <- f(nn,tree=tr,...) 
      env$nodename[env$n] <- nn
    }
  }

  recurse(start)
  names(env$result) <- env$nodename
  env$result
}

########################################################################################
# FUNCTION:  blcTreeLeafMatrix
#    Gets matrix of class membership weights for terminal nodes
#
# ARGUMENTS:
#    hmObject:     "blcTree" object to recurse.
#    rounding:     # Digits to round.  Note that if this value is too large,
#           then some subjects will have fractional weight and the function will fail.

# RETURNS:   A factor corresponding to class assignments.
#
# NOTES:
#
########################################################################################

blcTreeLeafMatrix <- function(hmObject, rounding=3){
  N <- length(hmObject$root$index)
  CC <- data.frame(blcTreeApply(hmObject, function(u){
    x <- rep(0,N)
    x[u$index] <- round(u$weight, rounding)
    x
  }, terminalOnly=TRUE))
  CC <- as.matrix(CC)
  CC <- (1/apply(CC,1,sum)) * CC
  CC
}


########################################################################################
# FUNCTION:  blcTreeLeafClasses
#    Gets class assignments corresponding to tree
#    (Works only if terminal class membership weights are close to zero or one)
#
# ARGUMENTS:
#    hmObject:     "blcTree" object to recurse.
#    rounding:     # Digits to round.  Note that if this value is too large,
#           then some subjects will have fractional weight and the function will fail.

# RETURNS:   A factor corresponding to class assignments.
#
# ADDITIONAL NOTES:  Use "blcTreeLeafMatrix" if subjects have fractional class membership
#
########################################################################################

blcTreeLeafClasses <- function(hmObject, rounding=3){
  N <- length(hmObject$root$index)
  CC <- data.frame(blcTreeApply(hmObject, function(u){
    x <- rep(0,N)
    x[u$index] <- round(u$weight, rounding)
    x
  }, terminalOnly=TRUE))
  CCn <- colnames(CC)
  CC <- as.factor(as.matrix(CC) %*% 1:dim(CC)[2])
  levels(CC) <- CCn
  CC
}

########################################################################################
# FUNCTION:  blcInitializeSplitFanny
#    Creates a function for initializing latent class model 
#     using "fanny"
#
# ARGUMENTS:
#    nu:      Initial "memb.exp" parameter of "fanny" function
#    nufac:   Factor by which to multipy "memb.exp" and retry if "fanny" fails
#    metric:  Metric to use for fanny
#
# RETURNS:   A function that accepts an n x J data matrix and returns an n x 2 weight matrix
#
# NOTES:
#    This function creates another function that performs the initialization.
#    Auxilary parameters for the initialization are passed here.
#
########################################################################################

blcInitializeSplitFanny <- function(nu=2, nufac=0.875, metric="euclidean"){
  function(xdat){

    warn0 <- options()$warn
    options(warn=-1)
    fano <- try(fanny(xdat, 2, memb.exp=nu, metric=metric))

    if(inherits(fano,"try-error")){
       wtmp <- runif(dim(xdat)[1])
       fano <- list(member=cbind(wtmp,1-wtmp))
    }
    else while (abs(fano$coeff["normalized"]) < 1e-07){
      nu <- nu*nufac
      fano <- fanny(xdat, 2, memb.exp=nu)
    }
    options(warn=warn0)

    fano$member
  }
}

########################################################################################
# FUNCTION:  blcInitializeSplitHClust
#    Creates a function for initializing latent class model 
#     using hierarchical clustering
#
# ARGUMENTS:
#    metric:  Metric to use for "dist" object passed to "hclust" function
#    method:  Clustering method used in "hclust" function
#
# RETURNS:   A function that accepts an n x J data matrix and returns an n x 2 weight matrix
#
# NOTES:
#    This function creates another function that performs the initialization.
#    Auxilary parameters for the initialization are passed here.
#
########################################################################################

blcInitializeSplitHClust <- function(metric="manhattan",method="average"){
  function(xdat){

    hc <- hclust(dist(xdat,method=metric), method=method)
    hcc <- cutree(hc,k=2)
    1*cbind(hcc==1,hcc==2)
  }
}

########################################################################################
# FUNCTION:  blcSplit
#    Splits a data set into two beta mixture models
#
# ARGUMENTS:
#    x:              Data matrix (n x j) on which to perform clustering
#                    Missing values are currently not supported
#    initFunctions:  Function of type "blcInitialize..." for initializing
#                    latent class model.  See blcInitializeFanny() for an
#                    example of arguments and return values
#    weight:         Weight corresponding to the indices passed (see "index").
#                    Defaults to 1 for all indices
#    index:          Row indices of data matrix to include.
#                    Defaults to all (1 to n).
#    wthresh:        Weight threshold for filtering data to children.
#                    Indices having weight less than this value will not be
#                    passed to children nodes.  Default=1E-8.
#    ICL:            Boolean:  use ICL-BIC (i.e. consider entropy in BIC)?
#                              See Ji et al. (2005) for definition of ICL-BIC
#    verbose:        Level of verbosity.  Default=2 (too much).  0 for quiet.
#    nthresh:        Total weight in node required for node to be a candidate
#                    for splitting.  Nodes with weight less than this value
#                    will never split.  Defaults to 5.
#
# RETURNS:   A list of objects representing split
#
#
########################################################################################

blcSplit <- function(x, initFunctions, weight=NULL, index=NULL, wthresh=1E-9, ICL=FALSE,
  verbose=TRUE, nthresh=5){
  n <- dim(x)[1]
  if(is.null(weight)) weight <- rep(1,n)
  if(is.null(index)) index <- 1:n

  flag <- weight>wthresh
  xdat <- x[flag,]
  index <- index[flag]
  weight <- weight[flag]
  n <- dim(xdat)[1]

  J <- dim(xdat)[2]
  llike <- 0
  for(j in 1:J){
    ab <- betaEst(xdat[,j], weight, rep(1,n))
    llike <- llike + sum(weight*dbeta(xdat[,j], ab[1], ab[2], log=TRUE), na.rm=TRUE) 
  }

  sumweight <- sum(weight)
  bic1 <- log(sumweight)*2*J-2*llike

  out <- list(index=index,weight=weight,x=xdat)

  lcoList <- list()
  nfits <- 0
  if(nthresh<sumweight) for(s in 1:length(initFunctions)){
    lco <- try(blc(xdat,w=initFunctions[[s]](xdat),weight=weight,verbose=(verbose>1)))
    if(!inherits(lco,"try-error")){
       nfits <- nfits+1
      lcoList[[nfits]] <- lco
    }
  }

  if(nfits>0){
    likes <- unlist(lapply(lcoList,function(u)u$llike))
    if(verbose>0) print(likes)
    lco <- lcoList[[which.max(likes)]]
  }
  else{
    out$split <- FALSE
    out$bic <- bic1
    return(out)
  }

  out$lco <- lco
  out$ww <- weight*lco$w

  bic2 <- log(sum(weight))*(4*J+1)-2*lco$llike

  if(ICL){
    out$entropy <- -sum(ifelse(out$ww==0,0,out$ww*log(out$ww)))
    bic2 <- bic2 + 2*out$entropy
  }

  out$split<-(bic1>bic2)
  out$bic <- c(bic1,bic2)

  out
}

########################################################################################
# FUNCTION:  blcTreeOverallBIC
#    Computes the BIC for the latent class model represented by terminal nodes.
#
# ARGUMENTS:
#    tr:           "blcTree" object for which to compute overall BIC.
#
# RETURNS:   A double numeric value representing BIC.
#
# NOTES:
#
########################################################################################

blcTreeOverallBIC <- function(tr,ICL=FALSE){

  C <- unlist(blcTreeApply(tr,function(u,tree)u, 
     asObject=FALSE,terminalOnly=TRUE))
  K <- length(C)
  J <- dim(tr$root$lco$a)[2]
  L <- array(0,dim=c(length(tr$root$index),K,J))

  W <- array(0,dim=c(length(tr$root$index),K))
  dimnames(L) <- list(NULL, C, NULL)
  dimnames(W) <- list(NULL, C)

  f1 <- function(u,tree){
     n <- dim(tree[[u]]$x)[1]
     for(i in 1:n){
       L[tree[[u]]$index[i],u,] <<- 
        dbeta(tree[[u]]$x[i,],
            tree[[u]]$unsplit$a,tree[[u]]$unsplit$b,log=TRUE)
     } 
     W[tree[[u]]$index,u] <<- tree[[u]]$weight
  }
  blcTreeApply(tr,f1,asObject=FALSE,terminalOnly=TRUE)

  N <- sum(W)
  eta <- apply(W,2,sum)/N
  N <- round(N,0)
  like <- adjConst <- rep(0,N)

  for(i in 1:N){
     if(dim(L)[2]==1) Ltmp <- matrix(L[i,,],nrow=1)
     else Ltmp <- L[i,,]
     lltmp <- apply(Ltmp,1,sum)
     adjConst[i] <- max(lltmp)
     like[i] <- eta %*% exp(lltmp-adjConst[i])
  }
  if(ICL){
    entrop <- -2*sum(ifelse(W==0,0,W*log(W)))
  }
  else entrop <- 0


  log(N)*(2*K*J+K-1)-2*sum(log(like)+adjConst) + entrop
}

########################################################################################
########################################################################################
########################################################################################

########################################################################################
# FUNCTION:  blc
#    Fits a beta mixture model for any number of classes
#
# ARGUMENTS:
#    Y:              Data matrix (n x j) on which to perform clustering
#                    Missing values are currently not supported
#    w:              Initial weight matrix representing classification
#    maxiter:        Maximum number of EM iterations
#    tol:            Convergence tolerance
#    weights:        Case weights
#    verbose:        Verbose output?
#
# RETURNS:   A list of parameters representing mixture model fit, including
#        posterior weights and log-likelihood
#
#
########################################################################################

blc <- function(Y, w, maxiter=100, tol=1E-6, weights=NULL, verbose=TRUE){
  Ymn <- min(Y[Y>0],na.rm=TRUE)
  Ymx <- max(Y[Y<1],na.rm=TRUE)
  Y <- pmax(Y,Ymn/2)
  Y <- pmin(Y,1-(1-Ymx)/2)

  J <- dim(Y)[2]
  K <- dim(w)[2]
  n <- dim(w)[1]
  if(n != dim(Y)[1]) stop("Dimensions of w and Y do not agree")

  if(is.null(weights)) weights <- rep(1,n)

  mu <- a <- b <- matrix(Inf,K,J)
  crit <- Inf
  for(i in 1:maxiter){
     warn0 <- options()$warn
     options(warn=-1)
     eta <- apply(w,2,mean)
     mu0 <- mu
     for(k in 1:K){
       for(j in 1:J) {
         ab <- betaEst(Y[,j], w[,k], weights)
         a[k,j] <- ab[1]
         b[k,j] <- ab[2] 
         mu[k,j] <- ab[1]/sum(ab)
       }       
     }
    ww <- array(NA,dim=c(n,J,K))
    for(k in 1:K){
      for(j in 1:J){
         ww[,j,k] <- dbeta(Y[,j], a[k,j], b[k,j], log=TRUE) 
      }
    }
    options(warn=warn0)

    w <- apply(ww, c(1,3), sum, na.rm=TRUE)
    wmax <- apply(w,1,max)
    for(k in 1:K) w[,k] <- w[,k] - wmax    
    w <- t(eta * t(exp(w)))
    like <- apply(w,1,sum)
    w <- (1/like) * w
    llike <- log(like) + wmax

    crit <- max(abs(mu-mu0))
    if(verbose) print(crit)
    if(crit<tol) break

  }
  return(list(a=a, b=b, eta=eta, mu=mu, w=w, llike=sum(llike)))
}


########################################################################################
# FUNCTION:  betaObjf
#    Objective function for fitting a beta model using maximum likelihood
#
# ARGUMENTS:
#    logab:          log(a,b) parameters
#    ydata:          data vector
#    wdata:          posterior weights
#    weights:        case weights
#
# RETURNS:  double representing - log-likelihood
#
########################################################################################

betaObjf <- function(logab,ydata,wdata,weights){
  ab <- exp(logab)
  l <- -sum(wdata*weights*dbeta(ydata,ab[1],ab[2],log=TRUE),na.rm=TRUE)
  l
}

########################################################################################
# FUNCTION:  betaEst
#    Maximum likelihood estimator for beta model
#
# ARGUMENTS:
#    y:              data vector
#    w:              posterior weights
#    weights:        case weights
#
# RETURNS:  double vector representing (a,b) parameters
#
########################################################################################

betaEst <- function(y,w,weights){
  N <- sum(weights*w)
  p <- sum(weights*w*y,na.rm=TRUE)/N
  v <- sum(weights*w*y*y,na.rm=TRUE)/N - p*p
  logab <- log(c(p, 1-p)) + log(pmax(1E-6,p*(1-p)/v - 1)) 
  opt <- optim(logab, betaObjf, ydata=y, wdata=w, weights=weights, method="BFGS")
  exp(opt$par)
}


########################################################################################
# FUNCTION:  betaEstMultiple
#    Maximum likelihood estimator for beta model on matrix of values
#    (columns having different, independent beta distributions)
#
# ARGUMENTS:
#    Y:              data matrix
#    weights:        case weights
#
# RETURNS:  list of beta parameters and BIC
#
########################################################################################

betaEstMultiple <- function(Y, weights=NULL){
  J <- dim(Y)[2]
  n <- dim(Y)[1]
  a <- b <- numeric(J)

  one <- rep(1,n)
  if(is.null(weights)) weights <- one

  like <- 0
  for(j in 1:J) {
    ab <- betaEst(Y[,j], one, weights)
    a[j] <- ab[1]
    b[j] <- ab[2] 
    like <- like + sum(dbeta(Y[,j],a[j],b[j],log=TRUE))
  }       

  bic <- 2*J*log(n) - 2*like

  list(a=a, b=b, bic=bic)
}
